# Supplementary material for: Enlarged Interlayer Spacing of Marigold-Shaped 1T-MoS2 with Sulfur Vacancies via Oxygen-Assisted Phosphorus Embedding for Rechargeable Zinc-Ion Batteries
Source: Nanomaterials (Basel). 2023 Mar 27;13(7):1185. doi: 10.3390/nano13071185 (PMC10096869; doi:10.3390/nano13071185)
Supplement: Supplementary file 1 [file nanomaterials-13-01185-s001.zip]

Archive with 1 entries (1 files):
- nanomaterials-2277081-supplementary.pdf
